# Supplementary material for: CexE Is a Coat Protein and Virulence Factor of Diarrheagenic Pathogens
Source: Front Microbiol. 2020 Jun 30;11:1374. doi: 10.3389/fmicb.2020.01374 (PMC7344145; doi:10.3389/fmicb.2020.01374)
Supplement: Supplementary file 1 [file Data_Sheet_1.zip]

Archive with 7 entries (7 files):
- Figure S1.pdf
- Figure S2.xlsx
- Figure S3.pdf
- Figure S4.pdf
- Figure S5.pdf
- Figure S6.pdf
- Figure S7.pdf
