# Supplementary material for: CexE Is a Coat Protein and Virulence Factor of Diarrheagenic Pathogens
Source: Front Microbiol. 2020 Jun 30;11:1374. doi: 10.3389/fmicb.2020.01374 (PMC7344145; doi:10.3389/fmicb.2020.01374)
Supplement: Supplementary file 1 [file Data_Sheet_1.zip › Figure S2.xlsx]

## Sheet: CexE variants
	1				5					10					15					20					25					30					35					40					45
alpha	M	K	K	Y	-	-	I	L	G	V	I	L	A	M	G	S	L	S	-	-	A	I	A	G	G	G	N	S	E	R	P	P	S	-	V	A	A	G	E	C	V	T	F	N	S	K	L	G	E
beta	+	+	+	+	-	-	+	+	+	+	+	+	+	+	+	+	+	+	-	-	+	+	+	+	+	+	+	+	+	+	Q	+	+	-	+	+	+	+	+	G	+	+	+	+	+	+	+	+	+
Pa	+	+	+	+	-	-	+	+	+	I	+	+	T	+	+	+	F	+	-	-	+	L	+	+	+	A	-	-	-	W	Q	+	+	-	+	G	P	+	+	+	I	S	+	Q	+	G	+	+	+
gamma	+	+	+	+	-	-	+	+	+	I	+	+	T	+	+	+	F	+	-	-	+	L	+	+	+	A	-	-	-	W	Q	+	+	-	+	G	P	+	+	+	I	S	+	Q	+	G	+	+	+
delta	+	+	N	+	-	-	+	+	+	I	+	+	T	+	+	+	F	+	-	-	+	L	+	+	+	V	-	-	-	W	Q	+	+	-	+	G	P	+	+	+	I	S	+	Q	P	G	+	+	+
lambda	+	+	R	I	-	-	+	+	S	L	S	V	I	F	C	+	H	+	-	-	+	L	+	+	S	T	D	-	-	W	Q	+	+	-	+	G	P	+	Q	+	I	V	Y	-	A	E	I	+	+
kappa	+	+	R	I	-	-	+	+	S	L	S	V	I	F	C	+	H	+	-	-	+	L	+	+	S	T	D	-	-	W	Q	+	+	-	+	G	P	+	Q	R	I	V	Y	-	A	E	I	+	+
iota	+	+	+	I	-	-	+	+	S	L	S	V	I	V	F	+	H	+	-	-	V	S	+	+	S	T	+	-	-	W	Q	+	+	-	+	G	P	+	Q	+	I	V	Y	-	A	E	I	+	+
theta	+	+	+	L	-	-	F	F	A	F	P	+	V	I	S	+	F	+	-	-	T	F	+	+	+	+	S	E	-	W	Q	+	T	-	+	S	P	+	Q	+	I	E	Y	-	T	E	I	+	+
eta	+	+	+	I	-	-	+	+	A	L	P	F	L	T	S	C	F	+	-	-	+	F	+	+	S	S	G	P	+	W	Q	+	Q	-	I	S	+	+	Q	+	I	Q	Y	-	T	E	I	+	+
epsilon	+	+	+	I	-	-	+	+	A	L	P	F	L	T	S	C	F	+	-	-	+	F	+	+	+	S	G	P	+	W	Q	+	Q	-	I	S	P	+	Q	+	I	Q	Y	-	T	E	I	+	+
Ye alpha	+	+	L	T	G	K	F	I	+	F	V	I	M	T	I	+	F	+	-	-	S	F	+	+	+	+	S	+	S	W	K	+	+	-	+	D	P	S	A	+	+	N	I	+	E	Q	R	T	P
Ye beta	+	+	L	T	G	K	F	I	+	F	V	I	M	T	I	+	F	+	-	-	S	F	+	+	+	+	S	+	S	W	K	+	+	-	+	D	P	S	A	+	+	N	I	+	E	Q	R	T	P
Cr	+	+	L	I	G	K	F	I	+	F	A	I	M	T	I	+	F	Y	-	-	S	F	+	+	+	+	A	+	S	W	I	+	N	-	+	+	P	S	A	+	+	N	I	D	E	S	R	-	-
Ec NCTC86	+	+	+	L	-	-	N	V	S	I	F	S	I	A	A	C	F	+	L	N	V	F	+	+	+	+	G	-	-	W	N	S	D	L	+	D	P	Q	Q	+	+	K	L	-	+	G	A	-	-
psi	+	N	+	I	K	F	V	I	F	S	G	I	L	G	L	+	+	N	-	-	+	F	+	+	+	S	G	-	-	W	N	A	D	N	+	D	P	S	Q	+	I	K	L	-	+	G	V	-	-
dispersin	+	+	+	I	K	F	V	I	F	S	G	I	L	G	I	+	+	N	-	-	+	F	+	+	+	S	G	-	-	W	N	A	D	N	+	D	P	S	Q	+	I	K	L	-	+	G	V	-	-
		80					85					90					95					100					105					110					115					120					125
alpha	G	V	A	M	H	R	T	V	N	Y	E	G	-	-	-	-	-	-	G	Y	S	I	Q	S	S	G	I	V	K	P	G	S	D	F	I	M	K	G	G	K	T	Y	-	-	-	K	G	H	K
beta	+	+	+	+	+	+	+	+	+	+	+	+	-	-	-	-	-	-	+	+	+	+	+	+	+	+	+	+	+	+	+	+	+	+	+	+	+	+	+	+	+	+	-	-	-	+	+	+	+
Pa	+	+	G	L	E	+	R	+	+	+	A	N	-	-	-	-	-	-	+	D	Y	V	S	+	A	+	V	I	S	+	N	R	+	Y	V	I	+	+	S	T	S	S	-	-	-	N	+	S	P
gamma	+	+	+	L	E	+	R	+	+	+	A	N	-	-	-	-	-	-	+	D	+	V	S	+	A	+	V	I	S	+	S	R	+	Y	V	+	+	+	S	+	F	S	-	-	-	N	+	S	P
delta	+	+	+	L	E	+	R	+	+	+	A	N	-	-	-	-	-	-	+	D	+	V	S	+	A	+	V	I	S	+	N	+	+	Y	V	I	+	+	S	+	F	S	-	-	-	N	+	S	P
lambda	+	+	G	V	S	G	K	+	I	+	+	+	N	K	P	G	Y	N	+	D	+	+	S	Y	+	+	+	+	T	+	D	R	+	Y	K	R	Q	A	P	A	V	+	-	-	-	N	+	K	+
kappa	+	+	G	V	S	G	K	+	I	+	+	+	N	K	P	G	Y	N	+	D	+	+	S	Y	+	+	+	+	T	+	Y	R	+	Y	K	R	Q	A	P	A	V	+	-	-	-	N	+	K	+
iota	+	+	G	V	S	G	R	+	I	+	+	+	N	T	P	G	T	N	+	D	+	+	G	Y	T	+	+	+	T	+	N	K	P	Y	E	R	Q	A	P	A	+	+	-	-	-	+	+	K	+
theta	+	+	M	V	S	G	K	+	F	+	D	+	-	-	-	-	-	-	A	P	+	+	S	Y	T	+	H	+	A	+	N	K	P	Y	A	R	Q	A	P	L	Y	N	-	-	-	D	+	K	+
eta	+	+	F	A	S	G	K	+	V	+	+	+	-	-	-	-	-	-	+	G	V	V	E	Y	T	+	L	+	+	+	D	T	P	Y	A	I	Q	A	P	S	+	+	-	-	-	N	+	K	+
epsilon	+	A	F	V	S	G	K	+	V	+	+	+	-	-	-	-	-	-	+	E	T	+	E	Y	T	+	+	+	+	+	D	A	P	Y	T	I	Q	A	P	S	+	H	-	-	-	N	+	K	+
Ye alpha	+	I	R	I	M	G	+	+	S	+	V	P	-	-	-	-	-	E	S	T	I	S	H	F	N	K	V	L	+	+	N	M	S	L	T	L	V	D	L	D	I	+	G	A	V	N	+	+	P
Ye beta	+	I	R	I	M	G	+	+	S	+	V	P	-	-	-	-	-	E	S	T	I	S	+	F	N	K	V	L	+	+	N	M	S	L	T	I	V	D	L	D	I	+	G	A	V	N	+	+	P
Cr	+	+	R	I	M	G	S	A	S	+	V	P	-	-	-	-	-	D	T	T	I	A	+	F	N	K	V	L	+	R	N	M	S	L	T	I	I	D	L	D	I	+	G	S	V	N	+	Y	P
Ec NCTC86	+	+	S	L	F	G	+	F	Y	+	G	D	-	-	-	-	-	-	+	S	Q	G	T	F	K	+	R	+	S	+	+	T	T	L	N	T	N	Q	D	M	N	K	-	-	-	T	N	K	Y
psi	+	+	S	V	S	G	E	F	Y	+	N	D	-	-	-	-	-	-	+	T	T	S	S	F	K	+	V	+	T	+	S	T	P	V	N	T	N	Q	D	I	N	K	-	-	-	T	N	K	V
dispersin	+	+	S	V	S	G	V	F	Y	+	K	D	-	-	-	-	-	-	+	T	T	S	N	F	K	+	V	+	T	+	S	T	P	V	N	T	N	Q	D	I	N	K	-	-	-	T	N	K	V
[truncated: 29 more columns]
